# Supplementary material for: Photocatalytic Deposition of Au Nanoparticles on Ti3C2Tx MXene Substrates for Surface-Enhanced Raman Scattering
Source: Molecules. 2024 May 18;29(10):2383. doi: 10.3390/molecules29102383 (PMC11124034; doi:10.3390/molecules29102383)
Supplement: Supplementary file 1 [file molecules-29-02383-s001.zip]

Archive with 1 entries (1 files):
- molecules-2978190-supplementary.pdf
